# Supplementary material for: Outcomes of Endovascular Treatment versus Standard Medical Treatment for Acute Ischemic Stroke with Basilar Artery Occlusion: A Systematic Review and Meta-Analysis
Source: J Clin Med. 2023 Oct 10;12(20):6444. doi: 10.3390/jcm12206444 (PMC10607126; doi:10.3390/jcm12206444)
Supplement: Supplementary file 1 [file jcm-12-06444-s001.zip]

Archive with 1 entries (1 files):
- jcm-2615979-supplementary.pdf
